# Supplementary material for: Treatments for kinesiophobia in people with chronic pain: A scoping review
Source: Front Behav Neurosci. 2022 Sep 20;16:933483. doi: 10.3389/fnbeh.2022.933483 (PMC9531655; doi:10.3389/fnbeh.2022.933483)
Supplement: Supplementary file 2 [file Data_Sheet_1.XLSX]

## Sheet: Control Type Definitions
ClinicalTrials.gov definitions were used.
Active comparator	An arm type in which a group of participants receives an intervention/treatment considered to be effective (or active) by health care providers.
Sham comparator	An arm type in which a group of participants receives a procedure or device that appears to be the same as the actual procedure or device being studied but does not contain active processes or components.
Placebo comparator	An arm type in which a group of participants receives a placebo during a clinical trial. Placebo = An inactive substance or treatment that looks the same as, and is given in the same way as, an active drug or intervention/treatment being studied.
No intervention	An arm type in which a group of participants does not receive any intervention/treatment during the clinical trial.

## Sheet: Figure 1
Data collected from Pubmed
Search query: ("kinesiophobia" OR "fear of movement") AND "chronic pain"
Year	Number of publication
2022	4
2021	58
2020	59
2019	50
2018	51
2017	42
2016	44
2015	38
2014	30
2013	22
2012	22
2011	15
2010	10
2009	7
2008	8
2007	6
2006	3
2005	4
2004	3
2003	3
2002	1
2001	1
2000	0
1999	2
1998	1

## Sheet: Figure 2
Flow diagram created by using the Shiny App to create a customisable online tool flow diagram that adheres to PRISMA 2020 standards

## Sheet: Table 1 (raw data)
Author	Year	Study design	Aim	Population group (n)	% Male	Evaluation of kinesiophobia as an eligibility criterion (Yes/No)	Intervention (period)	Tool used to evaluate kinesiophobia	Tool used to evaluate chronic pain	Follow up (period)	Country	Study registration	Funding source
Kesik et al.	2022	RCT	The aim of this study was to examine and compare the effects of relaxation techniques on the pain, fatigue, and kinesiophobia in multiple sclerosis patients.	Experimental group 1 : multiple sclerosis (26) Experimental group 2 : multiple sclerosis (27) Control group: multiple sclerosis (27)	Experimental group 1: 23% Experimental group 2 : 30% Control group: 30%	No	Experimental group 1: Progressive muscle relaxation at home (84 sessions, 60 minutes per session, over 12 weeks) Experimental group 2 : Benson relaxation technique at home (84 sessions, 60 minutes per session, over 12 weeks) Control group: Control group participants received only usual care, and training on “Living with MS” was given to control group patients as attention-matched education. (12 w…	Experimental group 1: TSK Experimental group 2 : TSK Control group: TSK	Experimental group 1: VAS 0-10 Experimental group 2 : VAS 0-10 Control group: VAS 0-10	Yes (2 weeks after the intervention)	Turkey	Yes, Clinicaltrials.gov (clinicaltrials. gov: NCT04833673).	Non-profit according to the clinicaltrial registration (Hacettepe University)
Lara-Palomo et al.	2022	RCT	The objective of this study was to compare the effectiveness of an e-health program versus home rehabilitation based on McKenzie exercises and TENS treatment to reduce disability, pain, fear of movement, and improve quality of life and spinal mobility in patients with chronic LBP.	Experimental group : Chronic low back pain (35) Control group: Chronic low back pain (39)	Control group : Home rehabilitation program ( 24 sessions, over 8 weeks) Experimental group: E-Health Rehabilitation Program ( 24 sessions, over 8 weeks) *According to authors information	No	Experiemental group : E-health program (24 sessions, 60 minutes, over 8 weeks) **This is an internet-based system for the treatment of chronic LBP, accredited as a healthcare website. The system registers the subjects and provides individualized treatment of electroanalgesia and exercise using the McKenzie Method. Patients access the platform on a computer or mobile device and watch electroanalge…	Experimental group : TSK Control group: TSK	Experimental group : VAS 0-10 Control group: VAS 0-10	yes (6months post intervention) *According to author information	Spain	Yes, (NCT03469024)	Non-profit (Andalusian Health Service & FEDER– European Regional Development Fund/European Social Fund)
Akudo et al.	2021	RCT	This study aimed to determine the effects of neck stabilization EXERCISES (NSE) and Pilates exercises (PE) on pain, sleep disturbance, neck disability and kinesiophobia in patients with non-specific chronic neck pain.	Experimental group 1 (NSE): non-specific chronic neck pain (n=17, age=47.71 ± 10.02) Experimental group 2 (PE): non-specific chronic neck pain (n=14, age=47.43 ± 9.22) Control group: non-specific chronic neck pain (n=14, age=44.93 ± 6.26)	Experimental group 1: 41% Experimental group 2 : 36% Control group: 50% Overall: 42%	No	3 different groups (2 intervention groups and a control group) consisting of Neck stabilization exercise (NSE) group, Pilate exercise (PE) group and Dynamic isometric exercise (DIE) group (control). NSE*: Performed the exercises for 30 min duration at a frequency of two treatment sessions per week for 8 consecutive weeks. *Tucking in of chin, extending the neck, shrugging of shoulder, rolling of …	Experimental group 1: TSK Experimental group 2 : TSK Control group: TSK	Experimental group 1: The Numerical Pain Rating Scale (NPRS-11) Experimental group 2 : The Numerical Pain Rating Scale (NPRS-11) Control group: The Numerical Pain Rating Scale (NPRS-11)	None	Nigeria	Yes, PAN African Clinical trial registry (PACTR201807573146508)	Unknown, not reported in the manuscript or the description on the registry
Bagheri et al.	2021	RCT	To examine the effects of adding an 8-week mindfulness program to exercise therapy on the perceptions of pain severity, knee function, fear of movement, and pain catastrophizing of female recreational runners with patellofemoral pain (PFP).	Experimental group : chronic patellofemoral pain (15) Control group: chronic patellofemoral pain (15)	Experimental group : 0% Control group: 0%	No	Experimental group : Mindfulness at home (56 sessions, 45 minutes per session, over 8 weeks) + exercise in clinic (54 sessions, 60-90 minutes per session, over 18 weeks) *During the 8 weeks of mindfulness-based stress reduction, the mindfulness-exercise group received instruction on mindfulness meditation practices, such as breathing meditation, body scan meditation, gentle yoga, sitting meditati…	Experimental group : TSK Control group: TSK	Experimental group: VAS 0-100 Control group: VAS 0-100	yes (2 months post intervention)	Iran	Yes, University Hospital Medical Information Network Clinical Trial Registry (UMIN000035347)	Non profit. Self funding (according to the study registration).
Gul et al.	2021	RCT	The aim of this study was to investigate the effect of therapeutic neuroscience education (TNE) combined with physiotherapy on pain, kinesiophobia, endurance, and disability in chronic low back pain (CLBP) patients.	Experimental group : chronic low back pain (n=16, age=42.1±10.1) Control group: chronic low back pain (n=15, age=42.5±12.0)	Experimental group : ? Control group: ? Overall: 16%	No	Experimental group : - Physiotherapy* (5 sessions per week over 3 weeks (15 sessions total), 90 minutes per session) combined with - Therapeutic neuroscience education (2 one-to-one sessions per week over 3 weeks (6 sessions total), 40 minutes per session) Control group: - Physiotherapy* alone (5 sessions per week over 3 weeks (15 sessions total), 90 minutes per session) *TENS, physiotherapy prog…	Experimental group : TSK Control group: TSK	Experimental group : VAS ranging from no pain (0 mm) to unbearable pain (100 mm) Control group: VAS ranging from no pain (0 mm) to unbearable pain (100 mm)	None	Turkey	None	Non-profit (Scientific Research Projects Coordination Unit)
James et al.	2021	RCT	Therefore, the intervention in this feasibility study adopted a biopsychosocial approach focussing on catastrophizing and kinesiophobia, whereby the participants own lived experience and beliefs were discussed in reference to how they manage and respond to their pain. To assess the feasibility of a 30-minute education session for patients with patellofemoral pain on levels of catastrophizing and …	Experimental group : Patellofemoral pain (12) chronic (? - *Yes, info confirmed by the author ) Control group: Patellofemoral pain (12) chronic (? - *Yes, info confirmed by the author )	Experimental group : 17% Control group: 33%	No	Experimental group: Participants in the experimental group (the intervention group) received the same intervention as participants in the control group plus an individual education session. The individual education session, lasted for 30 minutes and allowed a two-way face-face conversation to take place between the research physiotherapist and the participant. Topics covered in the education sess…	Experimental group : TSK Control group: TSK	Knee injury and Osteoarthritis Outcome Score for patellofemoral pain and osteoarthritis (KOOS-PF)	None	England	Yes, Clinicaltrials.gov (NCT03784339)	Unknown, not reported in the manuscript or the description on the registry
Moraes et al.	2021	RCT	To test the effect of interventions to chronic low back pain developed by nurses in the Program to Increase Self-efficacy and Reduce the Fear of Pain and Avoidance of Movement.	Experimental group 1 : Chronic low back pain (27) Experimental group 2 : Chronic low back pain (27) Control group: Chronic low back pain (27)	Experimental group 1: 48% Experimental group 2 : 52% Control group: 48%	Yes, Tampa Scale of Kinesiophobia ≥51 points	Experimental group 1: Education + exposure(6 sessions, ? minutes per session, over 6 weeks) *Exposure in patients with low back pain consists of promoting situations in which the patient performs the movements he fears, similar to the exposure used in cases of phobias. The feared situations are ranked and the patient is gradually exposed from the situation of least fear to the situation that trig…	Experimental group 1: TSK Experimental group 2 : TSK Control group: TSK	Experimental group 1:Chronic Pain Self-Efficacy Scale Experimental group 2 : Chronic Pain Self-Efficacy Scale Control group: Chronic Pain Self-Efficacy Scale	None	Brasil	No	Unknown, not reported in the manuscript
Nambi et al.	2021	RCT	To find the short-term psychological and hormonal effects of virtual reality training on chronic low back pain in American soccer players.	Experimental group 1 : Chronic low back pain (18) Experimental group 2 : Chronic low back pain (18) Control group: Chronic low back pain (18)	Experimental group : 100% Control group: 100%	No	Experimental group 1: Virtual reality training + exercise at home (20 sessions, 30 minutes per session, over 4 weeks) *Pro-Kin system PK 252 N (Pelvic Module balance trunk MF; TecnoBody, Lanusei, Italy), focusing on the balance of core stability muscles, and the training was given to all participants in this group. The game used in the current study was a shooting game, which consists of the subj…	Experimental group 1: TSK-17 Experimental group 2 : TSK-17 Control group: TSK-17	Experimental group 1: VAS 0-10 Experimental group 2 : VAS 0-10 Control group: VAS 0-10	Yes (6 months post intervention)	Egypt, Saudi Arabia	No	Non-profit (the Deanship of Scientific Research Prince Sattam Bin Abdulaziz University)
Javdaneh N, Molayei F, Kamranifraz N	2021	RCT	to evaluate the effectiveness of adding motor imagery to neck stabilization exercise on pain intensity, disability, and kinesiophobia in the patient's CNP.	chronic nexk pain Neck stabilization exercise : n= 24 chronic nexk pain Control group : n= 24 chronic nexk pain Motor imagery training : n= 24	NSE : 54% Control : 46% motor imagery : 50%	No	NSE : Each training session lasted 40–50 min. 18 sessions 3 days a week for 6 weeks. *It was composed of 10 min warm-up exercises, 20–30 min stabilization exercises, 10 min cool-down. All exercises were performed in groups of a maximum of 3 participants. The motor imagery training was given for a maximum of 25 min, 3 days a week for 6 weeks. Control group: no intervention -Experiemental group 1: …	TSK	VAS	None	Iran	None	Not reported
Reynolds et al.	2020	RCT	To determine the immediate and short-term effects of cervical spine high 3 velocity low amplitude thrust (HVLAT) added to behavioral education, soft tissue 4 mobilization, and a home exercise program (HEP) on reducing pain and dysfunction in 5 individuals with a primary complaint of temporomandibular disorder (TMD) with myalgia	Experimental group : temporomandibular disorder (25) Control group : temporomandibular disorder (25)	Experimental group : 20% Control group : 8%	No	Experimental group : cervical spine high velocity low amplitude thrust (cervical manipulation with thrust) + (4 sessions, over 4 weeks), behavioral education, soft tissue mobilization (suboccipital release) and home exercises Control group : cervical manipulation without thrust (4 sessions, over 4 weeks) andbehavioral education, soft tissue mobilization (suboccipital release) and home exercises *…	Experimental group : TSK-TMD Control group : TSK-TMD	Experimental group : NPRS-11 Control group : NPRS-11	None	United States	Yes, clinicaltrials.gov (NCT03300297)	Non-profit, (Grant funding was received from Bradley University’s Office of Sponsored 395 Programs and College of Education and Health Sciences, and Illinois Physical Therapy Association IPTF award)
Saniye Aydoğan Arslan, Arzu Demirgüç, Ayşe Abit Kocaman, Esra Dilek Keskin	2020	RCT	The purpose of the present study was to examine the effects of short-term NMES on pain, balance, physical performance, and kinesiophobia in individuals with knee osteoarthritis and to compare the results with the control group.	chronic knee pain, treatment group : n=21 chronic knee pain, control group : n=17	treatment group : 52% control group : 35%	No	Both groups received a combined physiotherapy program for 2 weeks, with 5 sessions a week. It included hot pack, therapeutic ultrasound, transcutaneous electrical nerve stimulation (TENS), and exercises program. The NMES Chattanooga Intelect device was employed with the quadriceps muscle in a sitting-up position for 10 minutes at 10–40 Hz, 250 ms, with a 5-second warning, 15-second resting time w…	TSK	VAS	None	Turkey	No	This research received no specific grant from any funding agency in the public, commercial, or not-for-profit sectors.
Gulsen C Pt Ms, Soke F Pt P, Eldemir K Pt Ms, Apaydin Y Pt Ms, Ozkul C Pt P, Guclu-Gunduz A Pt P, et al.	2020	RCT	to evaluate the effects of immersive virtual reality (IVR) treatment combined with exercise training in FM patients.	Experimental group: fibromyalgia (n=8) Control group: fibromyalgia (n=8)	Experimental group: 0% Control group: 0%	No	Patients in both groups attended sessions monitored by an experienced physical therapist twice a week for 8 weeks. The exercise group had a combined exercise training consisting of 30 minutes of aerobic training and 30 minutes of Pilates which included strengthening and flexibility exercises. Exercise+IVR group had 20 minutes of IVR treatment in addition to the same protocol -EG: balance and mobi…	TSK	VAS	none	Turkey	none	none
Mazloum et al.	2019	RCT	To compare the effectiveness of dry needling (DN) and intramuscular electrical stimulation (IES) with and without KT application in patients with non-radicular, non-specific chronic LBP.	Experimental group : non-specific chronic low back pain (73) Control group : non-specific chronic low back pain (74)	Not reported	No	Experimental group : Dry needling and intramuscular electrical stimulation (2 sessions, 20 minutes per session, 2 weeks) + Kinesiology taping (2 sessions, 2 weeks) Control group : Dry needling and intramuscular electrical stimulation (2 sessions, 20 minutes per session, 2 weeks)	Experimental group : TSK Control group : TSK	None	None	Iran	Yes, clinical trial (IRCT201406169440N4)	None
Özer Kaya	2019	RCT	To investigate and compare the effects of a 4-week neck stabilization exercise program plus progressive muscle relaxation training (PMRT) to stabilization exercise program alone in patients with chronic neck pain (CNP).	Experimental group : Chronic neck pain (28) Control group : Chronic neck pain (30)	Experimental group : 16,7% Control group : 21,4%	No	Experimental group : Neck stabilization exercises program + progressive muscle relaxation training (12 sessions, 1 hour per session, over 4 weeks) Control group : Neck stabilization exercise program (12 sessions, 40-45 minutes per session, over 4 weeks)	Experimental group : TSK Control group : TSK	Experimental gorup : VAS Control group : VAS	None	Turkey	No	Unknown, not reported in the manuscript or the description on the registry
Ma José Ariza-Mateos, Irene Cabrera-Martos, Araceli Ortiz-Rubio, Irene Torres-Sánchez, Janet Rodríguez-Torres, Marie Carmen Valenza	2019	RCT	The aim of this study was to examine the effects of a GETadded to MT in women with CPP and fear of movement/(re)injury	All : Chronic pelvic pain GET + CPT group : n=16 CPT group : n=16 control group : n=17	0	Yes, the presence of fear of movement evaluated with the Tampa Scale for Kinesiophobia (score >33).	Experimental group 1: patient-centered graded exposure intervention added to manual therapy (12 sessions, 45 min per session, over 6 weeks) Experimental group 2: manual therapy (18 sessions, 45 min per session, over 6 weeks) Control group: educational booklet about chronic pelvic pain (6 weeks) GET+CPT = 45min, twice per week (manual techniques to increase flexibility, decrease trigger point-rela…	The Fear-Avoidance Beliefs Questionnaire-Physical Activity (FABQ-PA) subscale was used to quantify fear-avoidance beliefs related to physical activities	BPI	yes, 3-month follow-up	Spain	Clinical Trial Registration No.: NCT03590236	Not reported
Doğan Burak Endamlı, Kezban Bayramlar, Begümhan Turhan	2019	RCT	The hypothesis of this study is that fascial manipulation is effective on pain, flexibility, kinesiophobia, and functional level in patients suffering from CLBP.	Experimental group: chronic low back pain (n=28) Control group: chronic low back pain (n=27)	unknow	no	Experimental group: Usual physiotherapy treatment (15 sessions, over 3 weeks) and fascial manipulation techniques (5 sessions, 10 min per session, over 3 weeks) Control : Usual physiotherapy treatment (hot pack, microwave diathermy, interferential flow-vacuum application, exercises), (15 sessions, over 3 weeks)	TSK	VAS	none	Turkey	None	Not reported
Cruz-Diaz D, Romeu M, Velasco-Gonzalez C, Martinez-Amat A, Hita-Contreras F.	2018	RCT	the aim of this study was to assess the effectiveness of 12weeks of Pilates intervention on pain, function, kinesiophobia and deep trunk muscle thickness in patients with chronic non-specific low back pain.	All chronic low back pain Experimental group : n= 32 Control group : n= 30	Pilates group : 34% Control group : 33%	No	Experimental group : Pilates exercises (24 sessions, 25 min per session, over 12 weeks) Control group: 1 booklet with chronic non-specific low back pain information (over 12 weeks)	TSK	VAS	None	Spain	(NCT: NCT02371837)	no financial support
Tüzün et al.	2017	RCT	To compare the effectiveness of DN versus a classical physiotherapy program (CPT) on pain, TPs, TP sensitivity, depression, and kinesiophobia in patients with chronic low-back pain caused by LHNP.	Experimental group : chronic low back pain causé par hernie (18) Control group : chronic low back pain (16)	Experimental group : 55,6% Control group : 25%	No	Experimental group : dry needling with acupunture needles + classic massage (?) Control group : Traditionnal physiotherapy : home exercise program + hot pack + TENS + ultrasound (?)	Experimental group : TSK Control group : TSK	Experimental group : McGill Pain Questionnaire Control group : McGill Pain Questionnaire	None	Cyprus	No	Unknown, not reported in the manuscript or the description on the registry
Yilmaz Yelvar et al.	2017	RCT	to investigate short- term effect of the virtual reality on pain, function, and kinesiophobia in patients with subacute and chronic non- specific low-back pain	Experimental group : non-specific low back pain (22) Control group : non-specific low back pain (22)	Experimental group : 54,5% Control group : 18,2%	No	Experimental group : Virtual walking (At the clinics : 10 sessions, over 2 weeks, 5 times a week. At home : 3 times a day) *physical therapy (hotpack, TENS, ultrasound, therapeutic exercises) + watch passively the same virtual walking video clip in sitting position with video glasses Control group : traditional physiotherapy (At the clinics : 10 sessions, over 2 weeks, 5 times a week. At home : 3…	Experimental group : TSK Control group : TSK	Experimental group : VAS Control group : VAS	None	Turkey	No	Unknown, not reported in the manuscript or the description on the registry
B Buyukturan, A Guclu-Gunduz, O Buyukturan, Y Dadali, S Bilgin, E E Kurt	2017	RCT	The aim of this study was to compare the effects of cervical stability training with cervical plus core stability training on pain, muscle activation and endurance, muscle crosssectional diameter, level of functionality and kinesiophobia in patients with cervical disc herniation.	All patients neck pain with cervical disc herniation cervical stability (CS) group : n=27 cervical-core stability (CCS) group : n=30	Not reported	No	Both group recievied cervical stability training 3 days a week for a total of 8 weeks. All exercses were repetead 7–10 times during the first week and 10–15 times during the second week of each phase. Core stability training was added to the CCS group Control group : cervical stability training (3 days a week on 8 weeks) Experimental group : cervical stability training + core stability training (…	TSK	VAS	no	Turkey	None	none
Cruz-Díaz D, Martínez-Amat A, Hita-Contreras F, Bergamin M, Gobbo S.	2017	RCT	to assess the effectiveness of two modalities of Pilates (mat and equipment based or apparatus pilates) on pain, function, TrA activation and kinesiophobia in patients with chronic non-specific low back pain.	All participants = Low back pain Experimental group 1 : Pilates Mat group (PMG) : n= 34 Experimental group 2 : equipment based Pilates with apparatus group (PAG group) : n= 34 Control group (CG) : no treatment : n= 30	PMG : 32,35% PAG : 38,23% CG : 36,66%	No	12 weeks with two sessions of approximately 50 min per week. Both Pilates modalities follow the same principles and structure during the training session which was divided in warm up, main Pilates training activity and cool down. The main difference between interventions consisted in the use of just a mat placed on the floor in the PMG and a reformer in PAG. PMG : warm up, pilate training activit…	TSK	VAS	None	Spain	NCT02371837	NIHor NHS grant, non-profit
Keane Lynda G.	2017	RCT	The aim of this study was to compare AquaStretch with supervised land based stretching (LBS) and measure three outcomes: pain, perceived disability, and fear of movement (kinesiophobia)	All participants= chronic low back pain Experimental group 1 : AquaStretch : n= 10 Experimental group 2 : LandStretch : n= 10 Control group : n= 9	Experimental group 1 : 20% Experimental group 2 : 20% Control group : 11,11%	No	two 30 min AquaStretch sessions a week at ANTC where the pool temperature is maintained at 30 °C. AquaStretch positions and length of time to perform each stretch were based on descriptions by Denomme and Jasinskas (2013) Land : The subjects attended a group stretch session at ANTC lasting 30 min twice a week. Experimental group 1 : 30 min. of aquastrtch session 2*/week over 12 weeks Experimental…	TSK	VAS	None	United Kingdom	None	no financial funding
Oksuz et al.	2014	RCT	To investigate the effects of clinical pilates exercise on kinesiophobia, pain, functional status and quality of life of the osteoporosis patients.	Experimental group : Osteoporosis (20) Control group : Osteoporosis (20)	Experimental group : 0% Control group : 0%	No	Experimental group : Intervention (18 sessions, 3 times per week, over 6 weeks) *specific Clinical Pilates exercises provided by a qualified Physiotherapies Control group : No intervention *continuing their usual daily activities of life over the same period.	Experimental group : TSK Control group : TSK	Experimental gorup : VAS + SF-McGill Control group : VAS + SF-McGill	None	Cyprus, Turkey (study accepted by the Hacettepe University IRB located in Turkey)	No	None
Barnhoorn KJ, Staal JB, van Dongen RT, Frölke JP, Klomp FP, van de Meent H, et al.	2015	An explorative secondary analysis of a randomised controlled trial RCT	To explore the working mechanism of PEPT in more detail, we investigated whether pain-related fears were mediators of the effect of Pain Exposure Physical Therapy on disability and pain in patients with CRPS-1.	All participants= CRPS-1 Experimental group : Pain Exposure Physical Therapy (PEPT) : n=35 Control group : Conventional control treatment (CONV) : n=21	Experimental group : 17,1% Control group : 23,8%	No	Experimental group : no medication + Education on pain + progressive-loading exercises, focused on specific daily activities and quality of movement, and other regular physical therapy techniques. Spouses were instructed to ignore the patients’pain behaviour andchange their protective role into a motivating and coaching one (5 sessions, 40 minutes per session) Control group : based on the current…	TSK	VAS	3, 6 and 9 months	The Netherlands	International Clinical Trials Registry NCT00817128	This study was financially supported by The Netherlands Organization for Health Research and Development (ZonMw), project number 170991004, www.zonmw.nl/en/. The funder had no role in study design, data collection and analysis, decision to publish, or preparation of the manuscript.		En tant qu'analyse secondaire, considère-t-on cet article comme rentrant dans nos critères d'inclusions ? Je dirai oui je dira oui
H. K. Vincent SZG, A. N. Seay KRV, Hurley RW	2014	RCT	to compare the effects of two different resistance exercise protocols on self-reported disability, fear avoidance beliefs, pain catastrophizing, and back pain symptoms in obese, older adults with low back pain	All participants= chronic low back pain Experimental group 1 : total body resistance exercise intervention (TOTRX) n=17 Experimental group 2 : lumbar extensor exercise intervention (LEXT) n= 18 Control group (CON) n=14	Experimental group 1 : (TOTRX) =29,2% Experimental group 2 (LEXT) =32% Control group (CON)=38,9%	No	All groups: educational recommendations TOTRX group : 15 repetitions of each exercise was completed during each training session: leg press, leg curl, leg exten-sion, chest press, seated row, overhead press, triceps dip,lumbar extension, biceps curl, calf press, abdominal curl, andthe same lumbar extension exercise LEXT group : two sets of lumbar extensions once a week for the week 1 and 2. From …	TSK	NRS (0-10)	None	USA	NCT01250262	National Institute of Arthritis and Musculoskeletal and Skin Diseases of the National Institutes of Health under award number AR057552- 01A1 NIH/NCATS Clinical and Translational Science Award to the University of Florida, UL1 TR000064
Lara-Palomo IC, Aguilar-Ferrandiz ME, Mataran-Penarrocha GA, Saavedra-Hernandez M, Granero-Molina J, Fernandez-Sola C, et al.	2013	RCT	to compare the effectiveness of a combined interferential current–massage therapy with that of superficial massage to produce immediate pain relief and improve muscle function and capacity in chronic non-specific low back pain patients, utilizing an interferential current procedure in which a medium-frequency electric current (4000 Hz IFC) is applied during massage with damp sponges.	All participants= chronic low back pain Experimental group : n= 30 Control group : n=31	Experimental group : n= 30% Control group : n=35%	No	Experimental group : Electro-massage for 30min at stimulation intensity of 30-50mA twice of week for 20 sessions Control group : superficial massage for 20 min twice a week for 20 sessions	TSK	VAS	None	Spain	not mentioned	none
Castro-Sánchez AM, Lara-Palomo IC, Matarán- Peñarrocha GA, Fernández-Sánchez M, Sánchez-Labraca N, Arroyo-Morales M	2012	RCT	Does one week of Kinesio Taping treatment have beneficial effects on disability, pain, kinesiophobia, range of motion, and trunk muscle endurance in people with chronic non-specific low back pain of mechanical aetiology? Is there any residual effect of Kinesio Taping on these outcomes four weeks after the treatment period?	All participants = low back pain Experimental group : Kinesio Taping n= 30 Control group : Placebo Kinesio Taping n= 29	Experimental group : 30% Control group : 34%	no	Experimental group received a standardised Kinesio Tape application in sitting position. Four blue I-strips were placed at 25% tension overlapping in a star shape over the point of maximum pain in the lumbar area. Strips were applied by pressing and adhering the central part before the ends Control group received a sham Kinesio Tape application, consisting of a single I-strip of the same tape app…	TSK 17 items	VAS	1 month follow-up	Spain	ACTRN12612000402842	None
Gustavsson C, Koch L von.	2006	RCT pilot study	the evaluation of physiotherapy treatment effects on patients with long-lasting neck pain, and (ii) to compare the treatment effects of a pain and stress management group intervention program with applied relaxation (AR) with individual physiotherapy treatment as usual (TAU) for patients with long-lasting neck pain.	All participants = neck pain Applied Relaxation (AR) group : n= 13 (16 at 7 weeks) Treatment as usual (TAU) group : n= 16 (17 at 7 weeks)	AR group : 0% TAU group : 7%	No	Experimental group: Relaxation training, body awarness exercises, pain and stress management education (7 sessions, 90 min per session, over 7 weeks) Control group: Usual physiotherapy care (over 7 weeks) The program contained 7 1.5-hour sessions, over a period of 7 weeks. The sessions consisted of applied relaxation training, 4 body awareness exercises (16), and information about pain and stress…	TSK	an 11-point ordinal scale ranging from 0 (no pain) to 10 (maximal pain)	13 weeks after the intervention	Sweden	None	Non-profit (the Swedish National Social Insurance Board and Centre of Clinical Research in Dalarna, Sweden)

## Sheet: Table 1
Author, year	Country	Population group (n), % male	Evaluation of kinesiophobia as an eligibility criterion?	Kinesiophobia assessment tool	Intervention	Period of the intervention	Follow-up	Study registration ID	Funding source
Kesik et al.(5) 2022	Turkey	-EG1: multiple sclerosis (26), 23%	No	TSK	-EG1: usual treatment and progressive muscle relaxation at home	-EG1: 84 sessions, 60 min per session, over 12 weeks	2 weeks post intervention	NCT04833673	Non-profit
		-EG2: multiple sclerosis (27), 30%			-EG2: usual treatment and Benson relaxation technique at home	-EG2: 84 sessions, 60 min per session, over 12 weeks
		-CG: multiple sclerosis (27), 30%			-CG: usual treatment and a single-time attention-matched education on living with multiple sclerosis	-CG: 12 weeks
Lara-Palomo et al.(6) 2022	Spain	-EG: cLBP (35), 23%	No	TSK	-EG: e-health rehabilitation program involving McKenzie exercises and TENS	-EG: 24 sessions, 60 min, over 8 weeks	6 months post intervention*	NCT03469024	Non-profit
		-CG: cLBP (39), 30%			-CG: home rehabilitation program involving McKenzie exercises and TENS	-CG: 24 sessions, 60 min, over 8 weeks
Akodu et al.(7) 2021	Nigeria	-EG1: cNP (17), 41%	No	TSK	-EG1: neck stabilization exercise	-EG1: 16 sessions, 30 min per session, over 8 weeks	None	PACTR201807573146508	Not reported
		-EG2: cNP (14), 36%			-EG2: Pilate exercise	-EG2: 16 sessions, 30 min per session, over 8 weeks
		-CG: cNP (14), 50%			-CG: dynamic isometric exercise	-CG: 16 session, 30 min per session, 8 weeks
Bagheri et al.(8) 2021	Iran	-EG: cPP (15), 0%	No	TSK	-EG: mindfulness at home and isotonic and isometric exercises in clinic	EG: 56 sessions, 45 min per session, over 8 weeks (mindfulness) and 54 sessions, 60-90 min per session, over 18 weeks (exercises)	2 months post intervention	UMIN000035347	Non-profit
		-CG: cPP (15), 0%			-CG: isotonic and isometric exercises in clinic	-CG: 54 sessions, 60-90 min per session, over 18 weeks
Gul et al.(9) 2021	Turkey	-EG: cLBP (16), NA	No	TSK	-EG: PNE and physiotherapy (hot-pack, ultrasound, TENS, home-based exercise program)	-EG: 6 sessions, 40 min per session, over 3 weeks (PNE) and 15 sessions, 90 min per session, over 3 weeks (physiotherapy)	None	None	Non-profit
		-CG: cLBP (15), NA			-CG: physiotherapy (hot-pack, ultrasound, TENS, home-based exercise program)	-CG: 15 sessions, 90 min per session, over 3 weeks
James et al.(10) 2021	England	-EG: cPP (12), 17%	No	TSK	-EG: pain education and physiotherapy	-EG: 30 min (pain education) and 12 weeks (physiotherapy)	None	NCT03784339	Not reported
		-CG: cPP (12), 33%			-CG: physiotherapy	-CG: 12 weeks
Moraes et al.(11) 2021	Brasil	-EG1: cLBP (27), 48%	Yes, inclusion criteria (TSK ≥51 points to be included)	TSK	-EG1: pain education, pain exposure and usual treatment (medical consultation and pharmacological treatment)	-EG1: 3 sessions, over 3 weeks (education) and 3 sessions, over 3 weeks (exposure)	None	None	Not reported
		-EG2: cLBP (27), 52%			-EG2: pain education and usual treatment	-EG2: 3 sessions, over 3 weeks
		-CG: cLBP (27), 48%			-CG: usual treatment	-CG: 3 weeks
Nambi et al.(12) 2021	Egypt	-EG1: cLBP (18), 100%	No	TSK	-EG1: balance training through VR and exercises at home	-EG1: 20 sessions, 30 min per session, over 4 weeks	6 months post intervention	None	Non-profit
		-EG2: cLBP (18), 100%			-EG2: balance training through a Swiss ball and exercises at home	-EG2: 20 sessions, over 4 weeks
		-CG: cLBP (18), 100%			-CG: conventional balance training and exercises at home	-CG: EG2: 20 sessions, over 4 weeks
Javdaneh et al.(13) 2021	Iran	-EG1: cNP (24), 54%	No	TSK	-EG1: neck stabilization exercise	-EG1: 18 sessions, 40-50 min per session, over 6 weeks	None	None	Not reported
		-EG2: cNP (24), 50%			-EG2: motor imagery	-EG2: 18 sessions, 25 minutes per session, over 6 weeks
		-CG: cNP (24), 46%			-CG: no intervention	-CG: over 6 weeks
Reynolds et al.(14) 2020	United States	-EG: TMD (25), 20%	No	TSK-TMD	-EG: cervical manipulation with thrust, behavioral education, soft tissue mobilisation and home exercises	-EG: 16 sessions, over 4 weeks	None	NCT03300297	Non-profit
		-CG: TMD (25), 8%			-CG: cervical manipulation without thrust, behavioral education, soft tissue mobilisation and home exercises	-CG: 16 sessions, over 4 weeks
Aydoğan Arslan et al. (15) 2020	Turkey	-EG: cKP (21), 52%	No	TSK	-EG: NMES and physiotherapy (hot pack, ultrasound, TENS, exercises program)	-EG: 10 sessions, over 2 weeks	None	None	None
		-CG: cKP (17), 35%			-CG: physiotherapy (hot pack, ultrasound, TENS, exercises program)	-CG: 10 sessions, over 2 weeks
Gulsen et al.(16) 2020	Turkey	-EG: fibromyalgia (8), 0%	No	TSK	-EG: balance and mobility training through VR training and physiotherapy (aerobic and Pilates training)	-EG: 16 sessions, 80 min, overs 8 weeks	None	None	Non-profit
		-CG: fibromyalgia (8), 0%			-CG: physiotherapy (aerobic and Pilates training)	-CG: 16 sessions, 80 min, overs 8 weeks
Mazloum et al.(17) 2019	Iran	-EG: cLBP (73), NIA	No	TSK	-EG: dry needling and intramuscular electrical stimulation with kinesiology tapping	-EG: 12 sessions, 1 hour, overs 4 weeks	None	IRCT201406169440N4	Non-profit**
		-CG: cLBP (74), NIA			-CG: dry needling and intramuscular electrical stimulation	-CG: 12 sessions, 1 hour, overs 4 weeks
Özer Kaya et al.(18) 2019	Turkey	-EG: cNP (28), 17%	No	TSK	-EG: neck stabilization exercises and progressive muscle relaxation	-EG: 12 sessions, 1 hour per session, over 4 weeks	None	None	None
		-CG: cNP (30), 21%			-CG: neck stabilization exercises	-CG: 12 sessions, 40-45 minutes per session, over 4 weeks
Ariza-Mateos et al.(19) 2019	Spain	-EG1: chronic pelvic pain (16), 0%	Yes, inclusion criteria (TSK superior to 33 points to be included)	FABQ-PA	-EG1: graded exposure and manual therapy	-EG1: 12 sessions, 45 min per session, over 6 weeks	3 months post intervention	NCT03590236	Not reported
		-EG2: chronic pelvic pain (16), 0%			-EG2: manual therapy	-EG2: 18 sessions, 45 minutes per session, over 6 weeks
		-CG: chronic pelvic pain (17), 0%			-CG: educational booklet about chronic pelvic pain	-CG: over 6 weeks
Burak Endamlı et al.(20) 2019	Turkey	-EG: cLBP (28), NIA	No	TSK	-EG: fascial manipulation techniques and usual physiotherapy treatment (hot pack, microwave diathermy, interferential flow-vacuum application, and exercises)	-EG: 15 sessions, over 3 weeks (physiotherapy) and 5 sessions, 10 min per session, over 3 weeks (fascial manipulation)	None	None	Not reported
		-CG: cLBP (27), NIA			-CG: usual physiotherapy treatment (hot pack, microwave diathermy, interferential flow-vacuum application, and exercises)	-CG: 15 sessions, over 3 weeks
Cruz-Diaz et al.(21) 2018	Spain	-EG: cLBP (32), 34%	No	TSK	-EG: Pilates exercises	-EG: 24 sessions, 25 min per session, over 12 weeks	None	NCT02371837	None
		-CG: cLBP (30), 33%			-CG: educational booklet about cLBP	-CG: overs 12 weeks
Tüzün et al.(22) 2017	Cyprus	-EG: cLBP (18), 56%	No	TSK	-EG: dry needling and classic massage	-EG: 6 sessions, over 3 weeks	None	None	Not reported
		-CG: cLBP (16), 25%			-CG: physiotherapy (hot-pack, TENS, ultrasound) and home exercises at home	-CG: NIA
Yelvar et al.(23) 2017	Turkey	-EG: cLBP (22), 55%	No	TSK	-EG: immersive motor imagery, physiotherapy (hot-pack, TENS, ultrasound, therapeutic exercises) and exercises at home	-EG:10 sessions, over 2 weeks	None	None	Not reported
		-CG: cLBP (22), 18%			-CG: physiotherapy (hot-pack, TENS, ultrasound, therapeutic exercises) and exercises at home	-CG: 10 sessions, over 2 weeks
Buyukturan et al.(24) 2017	Turkey	-EG: cNP with CDH (25), NIA	No	TSK	-EG: core stability training and cervical stability training	-EG: 24 sessions, over 4 weeks	None	None	None
		-CG: cNP with CDH (25), NIA			-CG: cervical stability training	-CG: 24 sessions, over 4 weeks
Keane et al.(26) 2017	United Kingdom	-EG1: cLBP (10), 20%	No	TSK	-EG1: aquatic stretching exercises	-EG1: 24 sessions, 30 min per session, over 12 weeks	None	None	None
		-EG2: cLBP (10), 20%			-EG2: stretching exercises	-EG2: 24 sessions, 30 min per session, over 12 weeks
		-CG: cLBP (10), 11%			-CG: no intervention	-CG: overs 12 weeks
Oksuz et al.(27) 2014	Turkey	-EG: osteoporosis pain (20), 0%	No	TSK	-EG: Pilates exercises	-EG: (18 sessions, 3 times per week, over 6 weeks)	None	None	None
		-CG: osteoporosis pain (20), 0%			-CG: no intervention	-CG: over 6 weeks
Barnhoorn et al.(28) 2015	Netherlands	-EG: CRPS-1 (35), 17%	No	TSK	-EG: PEPT while CRPS-1 medication is stopped	-EG: 5 sessions, 40 minutes per session	3, 6 and 9 months post intervention	NCT00817128	Non-profit
		-CG: CRPS-1 (21), 24%			-CG: pharmacological intervention and physiotherapy	-CG: NIA
Vincent et al.(29) 2014	United States	-EG1: cLBP (17), 29%	No	TSK	-EG1: total body resistance exercise and educational recommendations	-EG1: 48 sessions, over 16 weeks**	None	NCT01250262	Non-profit
		-EG2: cLBP (18), 32%			-EG2: lumbar extension resistance exercise and educational recommendations	-EG2: 42 sessions, over 16 weeks**
		-CG: cLBP (14), 39%			-CG: educational recommendations	-CG: over 16 weeks**
Lara-Palomo et al.(30) 2013	Spain	-EG: cLBP (30), 55%	No	TSK	-EG: electro-massage	-EG: 20 sessions, 30 min per session, over 10 weeks	None	None	None
		-CG: cLBP (31), 63%			-CG: superficial massage	-CG: 20 sessions, 20 min per session, over 10 weeks
Castro-Sanchez et al.(31) 2012	Spain	-EG: cLBP (30), 30%	No	TSK	-EG: 4 I-strips were placed at 25% tension overlapping in a star shape over the point of maximum pain	-EG: the tape strips were applied once and left on the patient's back for 7 days	1 month post intervention	ACTRN12612000402842	None
		-CG: cLBP (29), 34%			-CG: 1 I-strip applied transversely immediately above the point of maximum pain	-CG: the tape strip was applied once and left on the patient's back for 7 days
Gustavsson et al.(32) 2006	Sweden	-EG: cNP (13), 0%	No	TSK	EG: relaxation training, body awareness exercises, pain and stress management education	-EG: 7 sessions, 90 min per session, over 7 weeks	13 weeks post intervention	None	Non-profit
		-CG: cNP (16), 7%			CG: usual physiotherapy care	-CG: over 7 weeks

## Sheet: Table 1 (simplified)
Authors	Country	Chronic pain population	Evaluation of kinesiophobia as an eligibility criterion?	Kinesiophobia assessment tool	Control type	Experimental intervention	Standard intervention	Follow-up (weeks post intervention)	Study registration	Funding source	n male total	n female totale	Notes			Authors	n	% male	n male	n female
Kesik et al. 2022	Turkey	Multiple sclerosis	No	TSK	Active comparator (standard therapy)	Relaxation technique	Usual treatment and a single education session	2	Yes	Non-profit	22.18	57.82				Kesik et al. 2022	26	23	5.98	20.02
						Relaxation technique											27	30	8.1	18.9
Lara-Palomo et al. 2022	Spain	Low back pain	No	TSK	Active comparator (standard therapy)	Physical exercises	Physical exercises and TENS	24	Yes	Non-profit	19.75	54.25					27	30	8.1	18.9
Akodu et al. 2021	Nigeria	Neck pain	No	TSK	Active comparator (standard therapy)	Physical exercises	Dynamic isometric exercise	0	Yes	Not reported	19.01	25.99				Lara-Palomo et al. 2022	35	23	8.05	26.95
						Physical exercises											39	30	11.7	27.3
Bagheri et al. 2021	Iran	Patellofemoral pain	No	TSK	Active comparator (standard therapy)	Meditation	Isotonic and isometric exercises	8	Yes	Non-profit	0	30				Akodu et al. 2021	17	41	6.97	10.03
Gul et al. 2021	Turkey	Low back pain	No	TSK	Active comparator (standard therapy)	Pain education	Physiotherapy (hot-pack, ultrasound, TENS, home-based exercise program)	0	No	Non-profit	5	26	Only the total number of men and women are available (16 % of male)				14	36	5.04	8.96
James et al. 2021	England	Patellofemoral pain	No	TSK	Active comparator (standard therapy)	Pain education	Physiotherapy	0	Yes	Not reported	6	18					14	50	7	7
Moraes et al. 2021	Brasil	Low back pain	Yes	TSK	Active comparator (standard therapy)	Pain education, pain exposure	Usual treatment (Medical consultations and pharmacological treatment)	0	No	Not reported	39.96	41.04				Bagheri et al. 2021	15	0	0	15
						Pain education											15	0	0	15
Nambi et al. 2021	Egypt	Low back pain	No	TSK	Active comparator (standard therapy)	Physical exercises with virtual reality	Conventional balance training and exercises	24	No	Non-profit	54	0
						Physical exercises with swiss ball										James et al. 2021	12	17	2.04	9.96
Javdaneh et al. 2021	Iran	Neck pain	No	TSK	No intervention	Physical exercises	None	0	No	Not reported	36	36					12	33	3.96	8.04
						Motor imagery													0	0
Reynolds et al. 2020	United States	Temporomandibular disorders	No	TSK-TMD	Sham comparator	Cervical manipulation with thrust	Cervical manipulation without thrust, behavioral education, soft tissue mobilisation and home exercises	0	Yes	Non-profit	7	43				Moraes et al. 2021	27	48	12.96	14.04
Aydoğan Arslan et al. 2020	Turkey	Knee pain	No	TSK	Active comparator (standard therapy)	NMES	Physiotherapy (hot pack, ultrasound, TENS, exercises program)	0	No	None	16.87	21.13					27	52	14.04	12.96
Gulsen et al. 2020	Turkey	Fibromyalgia	No	TSK	Active comparator (standard therapy)	Physical exercises with virtual reality	Physiotherapy (aerobic and Pilates training)	0	No	Non-profit	0	16					27	48	12.96	14.04
Mazloum et al. 2019	Iran	Low back pain	No	TSK	Active comparator (standard therapy)	Kinesiology tapping	Dry needling and intramuscular electrical stimulation	0	Yes	Non-profit	Not reported	Not reported				Nambi et al. 2021	18	100	18	0
Özer Kaya et al. 2019	Turkey	Neck pain	No	TSK	Active comparator (standard therapy)	Relaxation technique	Neck stabilization exercises	0	No	None	4.76	23.24					18	100	18	0
Ariza-Mateos et al. 2019	Spain	Pelvic pain	Yes	FABQ-PA	No intervention	Graded pain exposure	Educational booklet	12	Yes	Not reported	0	49					18	100	18	0
						Manual therapy										Javdaneh et al. 2021	24	54	12.96	11.04
Burak Endamlı et al. 2019	Turckey	Low back pain	No	TSK	Active comparator (standard therapy)	Fascial manipulation techniques	Physiotherapy (hot pack, microwave diathermy, interferential flow-vacuum application, and exercises)	0	No	Not reported	Not reported	Not reported					24	50	12	12
Cruz-Diaz et al. 2018	Spain	Low back pain	No	TSK	No intervention	Pilates exercises	Educational booklet	0	Yes	None	20.78	41.22					24	46	11.04	12.96
Tüzün et al. 2017	Cyprus	Low back pain	No	TSK	Active comparator (standard therapy)	Dry needling and classic massage	physiotherapy (hot-pack, TENS, ultrasound) and home exercises at home	0	No	Not reported	14.08	19.92				Reynolds et al. 2020	25	20	5	20
Yelvar et al. 2017	Turkey	Low back pain	No	TSK	Active comparator (standard therapy)	Immersive motor imagery	Physiotherapy (hot-pack, TENS, ultrasound, therapeutic exercises) and exercises at home	0	No	Not reported	16.06	27.94					25	8	2	23
Buyukturan et al. 2017	Turkey	Neck pain	No	TSK	Active comparator (standard therapy)	Pilates exercises	Stability training	0	No	None	Not reported	Not reported				Aydoğan Arslan et al. 2020	21	52	10.92	10.08
Keane et al. 2017	United Kingdom	Low back pain	No	TSK	No intervention	Aquatic exercise	None	0	No	None	5	25					8	0	0	8
						Physical exercises										Ozer et al. 2019	28	17	4.76	23.24
Oksuz et al. 2014	Turkey	Osteoporosis pain	No	TSK	No intervention	Pilates exercises	None	0	No	None	0	40				Ariza-Mateos et al. 2019	16	0	0	16
Barnhoorn et al. 2015	Netherlands	CRPS-1	No	TSK	Active comparator (standard therapy)	Pain exposure	Pharmacological intervention and physiotherapy	12, 24, 36	Yes	Non-profit	10.99	45.01					16	0	0	16
Vincent et al. 2014	United States	Low back pain	No	TSK	No intervention	Resistance exercise	Educational recommendations	0	No	Non-profit	16.15	32.85					17	0	0	17
						Resistance exercise										Cruz-Diaz et al. 2018	32	34	10.88	21.12
Lara-Palomo et al. 2013	Spain	Low back pain	No	TSK	Active comparator (standard therapy)	Electro-massage	Superficial massage	0	No	None	36.03	24.97					30	33	9.9	20.1
Castro-Sanchez et al. 2012	Spain	Low back pain	No	TSK	Sham comparator	Kinesiology taping	None	4	Yes	None	18.86	40.14				Tüzün et al. 2017	18	56	10.08	7.92
Gustavsson et al. 2006	Sweden	Neck pain	No	TSK	Active comparator (standard therapy)	Relaxation technique, body awareness exercises, pain and stress management education	Physiotherapy	13	No	Non-profit	1.12	27.88					16	25	4	12
																Yelvar et al. 2017	22	55	12.1	9.9
																	22	18	3.96	18.04
																Cruz-Díaz et al. 2017	34	32	10.88	23.12
																	34	38	12.92	21.08
																	34	37	12.58	21.42
																Keane et al. 2017	10	20	2	8
																	10	20	2	8
																	10	11	1.1	8.9
																Castro-Sanchez et al. 2016	31	55	17.05	13.95
																	31	63	19.53	11.47
																Oksuz et al. 2014	20	0	0	20
																	20	0	0	20
																Barnhoorn et al. 2015	35	17	5.95	29.05
																	21	24	5.04	15.96
																Vincent et al. 2014	17	29	4.93	12.07
																	18	32	5.76	12.24
																	14	39	5.46	8.54
																Lara-Palomo et al. 2013	30	55	16.5	13.5
																	31	63	19.53	11.47
																Castro-Sanchez et al. 2012	30	30	9	21
																	29	34	9.86	19.14
																Gustavsson et al. 2006	13	0	0	13
																	16	7	1.12	14.88

## Sheet: Figure 3
Authors	Chronic pain population
Kesik et al. 2022	Multiple sclerosis
Lara-Palomo et al. 2022	Low back pain		Chronic pain population	Count of Authors	%
Akodu et al. 2021	Neck pain		CRPS-1	1	0.037037
Bagheri et al. 2021	Patellofemoral pain		Fibromyalgia	1	0.037037
Gul et al. 2021	Low back pain		Knee pain	1	0.037037
James et al. 2021	Patellofemoral pain		Low back pain	13	0.481481
Moraes et al. 2021	Low back pain		Multiple sclerosis	1	0.037037
Nambi et al. 2021	Low back pain		Neck pain	5	0.185185
Javdaneh et al. 2021	Neck pain		Osteoporosis pain	1	0.037037
Reynolds et al. 2020	Temporomandibular disorders		Patellofemoral pain	2	0.0740741
Aydoğan Arslan et al. 2020	Knee pain		Pelvic pain	1	0.037037
Gulsen et al. 2020	Fibromyalgia		TMD	1	0.037037
Mazloum et al. 2019	Low back pain		Grand Total	27	1
Özer Kaya et al. 2019	Neck pain
Ariza-Mateos et al. 2019	Pelvic pain
Burak Endamlı et al. 2019	Low back pain
Cruz-Diaz et al. 2018	Low back pain
Tüzün et al. 2017	Low back pain
Yelvar et al. 2017	Low back pain
Buyukturan et al. 2017	Neck pain		CRPS-1	0.037037
Keane et al. 2017	Low back pain		Fibromyalgia	0.037037
Oksuz et al. 2014	Osteoporosis pain		Knee pain	0.037037
Barnhoorn et al. 2015	CRPS-1		Low back pain	0.481481
Vincent et al. 2014	Low back pain		Multiple sclerosis	0.037037
Lara-Palomo et al. 2013	Low back pain		Neck pain	0.185185
Castro-Sanchez et al. 2012	Low back pain		Osteoporosis pain	0.037037
Gustavsson et al. 2006	Neck pain		Patellofemoral pain	0.0740741
			Pelvic pain	0.037037
			Temporomandibular disorder	0.037037

## Sheet: Table 2a
#	Authors	Experimental intervention
1	Kesik et al. 2022	Relaxation technique
2	Kesik et al. 2022	Relaxation technique		Experimental intervention	Count of Authors	%
3	Lara-Palomo et al. 2022	Physical exercises and TENS		Aquatic exercise	1	0.0285714
4	Akodu et al. 2021	Physical exercises		Cervical manipulation with thrust	1	0.0285714
5	Akodu et al. 2021	Physical exercises		Dry needling and classic massage	1	0.0285714
6	Bagheri et al. 2021	Meditation and isotonic and isometric exercises		Electro-massage	1	0.0285714
7	Gul et al. 2021	Pain education and physiotherapy		Fascial manipulation techniques and physiotherapy	1	0.0285714
8	James et al. 2021	Pain education and physiotherapy		Graded pain exposure and manual therapy	1	0.0285714
9	Moraes et al. 2021	Pain education, pain exposure		Immersive motor imagery and physiotherapy	1	0.0285714
10	Moraes et al. 2021	Pain education		Kinesiology tapping	1	0.0285714
11	Nambi et al. 2021	Physical exercises with virtual reality		Kinesiology tapping, dry needling and intramuscular electrical stimulation	1	0.0285714
12	Nambi et al. 2021	Physical exercises with swiss ball and home exercises		Manual therapy	1	0.0285714
13	Javdaneh et al. 2021	Physical exercises		Meditation and isotonic and isometric exercises	1	0.0285714
14	Javdaneh et al. 2021	Motor imagery		Motor imagery	1	0.0285714
15	Reynolds et al. 2020	Cervical manipulation with thrust		Neuromuscular electrical stimulation and physiotherapy	1	0.0285714
16	Aydoğan Arslan et al. 2020	Neuromuscular electrical stimulation and physiotherapy		Pain education	1	0.0285714
17	Gulsen et al. 2020	Physical exercises with virtual reality and physiotherapy		Pain education and physiotherapy	2	0.0571429
18	Mazloum et al. 2019	Kinesiology tapping, dry needling and intramuscular electrical stimulation		Pain education, pain exposure	1	0.0285714
19	Özer Kaya et al. 2019	Relaxation technique and physical exercises		Pain exposure	1	0.0285714
20	Ariza-Mateos et al. 2019	Graded pain exposure and manual therapy		Physical exercises	4	0.114286
21	Ariza-Mateos et al. 2019	Manual therapy		Physical exercises and TENS	1	0.0285714
22	Burak Endamlı et al. 2019	Fascial manipulation techniques and physiotherapy		Physical exercises with swiss ball and home exercises	1	0.0285714
23	Cruz-Diaz et al. 2018	Pilates exercises		Physical exercises with virtual reality	1	0.0285714
24	Tüzün et al. 2017	Dry needling and classic massage		Physical exercises with virtual reality and physiotherapy	1	0.0285714
25	Yelvar et al. 2017	Immersive motor imagery and physiotherapy		Pilates exercises	3	0.0857143
26	Buyukturan et al. 2017	Pilates exercises		Relaxation technique	2	0.0571429
29	Keane et al. 2017	Aquatic exercise		Relaxation technique and physical exercises	1	0.0285714
30	Keane et al. 2017	Physical exercises		Relaxation technique, body awareness exercises, pain and stress management education	1	0.0285714
31	Oksuz et al. 2014	Pilates exercises		Resistance exercises	2	0.0571429
32	Barnhoorn et al. 2015	Pain exposure		Grand Total	35	0.828571	Some studies had 2 experimental groups.
33	Vincent et al. 2014	Resistance exercises
34	Vincent et al. 2014	Resistance exercises
35	Lara-Palomo et al. 2013	Electro-massage
36	Castro-Sanchez et al. 2012	Kinesiology tapping
37	Gustavsson et al. 2006	Relaxation technique, body awareness exercises, pain and stress management education

## Sheet: Table 2b
Authors	Standard intervention
Kesik et al. 2022	Usual treatment and a single education session		Standard intervention	Count of Authors	%
Lara-Palomo et al. 2022	Physical exercises and TENS		Aerobic and Pilates training	1	0.0526316
Akodu et al. 2021	Dynamic isometric exercises		Conventional balance training and exercises	1	0.0526316
Bagheri et al. 2021	Isotonic and isometric exercises		Dry needling and intramuscular electrical stimulation	1	0.0526316
Gul et al. 2021	Physiotherapy (hot-pack, ultrasound, TENS) and home exercises		Dynamic isometric exercises	1	0.0526316
James et al. 2021	Physiotherapy		Isotonic and isometric exercises	1	0.0526316
Moraes et al. 2021	Medical consultations and pharmacological treatment		Medical consultations and pharmacological treatment	1	0.0526316
Nambi et al. 2021	Conventional balance training and exercises		Neck stabilization exercises	1	0.0526316
Aydoğan Arslan et al. 2020	Physiotherapy (hot pack, ultrasound, TENS, exercises program)		Pharmacological intervention and physiotherapy	1	0.0526316
Gulsen et al. 2020	Aerobic and Pilates training		Physical exercises and TENS	1	0.0526316
Mazloum et al. 2019	Dry needling and intramuscular electrical stimulation		Physiotherapy	2	0.105263
Özer Kaya et al. 2019	Neck stabilization exercises		Physiotherapy (hot pack, microwave diathermy, interferential flow-vacuum application, and exercises)	1	0.0526316
Burak Endamlı et al. 2019	Physiotherapy (hot pack, microwave diathermy, interferential flow-vacuum application, and exercises)		Physiotherapy (hot pack, ultrasound, TENS, exercises program)	1	0.0526316
Tüzün et al. 2017	physiotherapy (hot-pack, TENS, ultrasound) and and home exercises		physiotherapy (hot-pack, TENS, ultrasound) and and home exercises	1	0.0526316
Yelvar et al. 2017	Physiotherapy (hot-pack, TENS, ultrasound, therapeutic exercises) and home exercises		Physiotherapy (hot-pack, TENS, ultrasound, therapeutic exercises) and home exercises	1	0.0526316
Buyukturan et al. 2017	Stability training		Physiotherapy (hot-pack, ultrasound, TENS) and home exercises	1	0.0526316
Barnhoorn et al. 2015	Pharmacological intervention and physiotherapy		Stability training	1	0.0526316
Lara-Palomo et al. 2013	Superficial massage		Superficial massage	1	0.0526316
Gustavsson et al. 2006	Physiotherapy		Usual treatment and a single education session	1	0.0526316
			(blank)		0
			Grand Total	19	1	19 studies used a active comparator (standard therapy)

## Sheet: Table 2 (final)
		Category	Experimental interventions (n=35)	n of study	%	Total	Control interventions, active comparators (n=23)	n of study	%	Total
		Physiotherapeutic	Aquatic exercise	1	0.0285714		Aerobic and Pilates training	1	0.0526316
			Cervical manipulation with thrust	1	0.0285714		Conventional balance training and exercises	1	0.0526316
			Dry needling and classic massage	1	0.0285714		Dry needling and intramuscular electrical stimulation	1	0.0526316
			Electro-massage	1	0.0285714		Dynamic isometric exercises	1	0.0526316
			Fascial manipulation techniques and physiotherapy	1	0.0285714		Isotonic and isometric exercises	1	0.0526316
			Immersive motor imagery and physiotherapy	1	0.0285714		Neck stabilization exercises	1	0.0526316
			Kinesiology tapping	1	0.0285714		Physical exercises and TENS	1	0.0526316
			Kinesiology tapping, dry needling and intramuscular electrical stimulation	1	0.0285714		Physiotherapy	2	0.105263
			Manual therapy	1	0.0285714		Physiotherapy (hot pack, microwave diathermy, interferential flow-vacuum application, and exercises)	1	0.0526316
			Motor imagery	1	0.0285714		Physiotherapy (hot pack, ultrasound, TENS, exercises program)	1	0.0526316
			Neuromuscular electrical stimulation and physiotherapy	1	0.0285714		physiotherapy (hot-pack, TENS, ultrasound) and and home exercises	1	0.0526316
			Physical exercises	4	0.114286		Physiotherapy (hot-pack, TENS, ultrasound, therapeutic exercises) and home exercises	1	0.0526316
			Physical exercises and TENS	1	0.0285714		Physiotherapy (hot-pack, ultrasound, TENS) and home exercises	1	0.0526316
			Physical exercises with swiss ball home exercises	1	0.0285714		Stability training	1	0.0526316
			Physical exercises with virtual reality	1	0.0285714		Superficial massage	1	0.0526316	0.842105
			Physical exercises with virtual reality and physitherapy	1	0.0285714
			Pilates exercises	3	0.0857143
			Resistance exercises	2	0.0571429	0.685714
		Educational	Pain education	1	0.0285714	0.0285714	Usual treatment and a single education session	1	0.0526316	0.0526316
		Emotional	Relaxation technique	2	0.0571429	0.0571429
		Psychological	Pain exposure	1	0.0285714	0.0285714
		Multimodal	Pain education, pain exposure	1	0.0285714		Medical consultations and pharmacological treatment	1	0.0526316
			Relaxation technique, body awareness exercises, pain and stress management education	1	0.0285714		Pharmacological intervention and physiotherapy	1	0.0526316	0.105263
			Meditation and physical exercices	1	0.0285714
			Graded pain exposure and manual therapy	1	0.0285714
			Relaxation technique and physical exercises	1	0.0285714
			Pain education and physiotherapy	2	0.0571429	0.2
				35	1	1		19		1

[truncated: 4 more sheets: Figure 4a, Figure 4b, Figure 5, Other statistics]
